# Supplementary material for: Structure of the WIPI3/ATG16L1 Complex Reveals the Molecular Basis for the Recruitment of the ATG12~ATG5-ATG16L1 Complex by WIPI3
Source: Cells. 2024 Dec 20;13(24):2113. doi: 10.3390/cells13242113 (PMC11727070; doi:10.3390/cells13242113)
Supplement: Supplementary file 1 [file cells-13-02113-s001.zip]

Archive with 1 entries (1 files):
- cells-3306910-supplementary.pdf
